# Supplementary material for: Computational Predictive and Electrochemical Detection of Metabolites (CP-EDM) of Piperine
Source: Molecules. 2024 May 20;29(10):2406. doi: 10.3390/molecules29102406 (PMC11123718; doi:10.3390/molecules29102406)
Supplement: Supplementary file 1 [file molecules-29-02406-s001.zip]

Archive with 1 entries (1 files):
- molecules-2996565-supplementary.pdf
